# Supplementary material for: Early Changes in Transcriptomic Profiles in Synaptodendrosomes Reveal Aberrant Synaptic Functions in Alzheimer’s Disease
Source: Int J Mol Sci. 2022 Aug 10;23(16):8888. doi: 10.3390/ijms23168888 (PMC9408306; doi:10.3390/ijms23168888)
Supplement: Supplementary file 1 [file ijms-23-08888-s001.zip]

Archive with 3 entries (3 files):
- ijms-1807443-supplementary.pdf
- Qu et al._Supplementary Table S1.xlsx
- Qu et al._Supplementary Table S2_Primers list.pdf
